# Supplementary material for: Expression of Putative Cancer Stem Cell Markers in Oral Squamous Cell Carcinoma: Correlation with Clinicopathological Features
Source: Int J Mol Sci. 2025 Nov 12;26(22):10939. doi: 10.3390/ijms262210939 (PMC12652005; doi:10.3390/ijms262210939)
Supplement: Supplementary file 1 [file ijms-26-10939-s001.zip]

Archive with 1 entries (1 files):
- ijms-3865325-supplementary.pdf
